# Supplementary material for: Liquid-Assisted Grinding Enables Efficient Ni-Catalyzed, Mn-Mediated Denitrogenative Cross-Electrophile Coupling of Benzotriazinones with Benzyl Chlorides
Source: Molecules. 2025 Feb 26;30(5):1060. doi: 10.3390/molecules30051060 (PMC11901950; doi:10.3390/molecules30051060)
Supplement: Supplementary file 1 [file molecules-30-01060-s001.zip]

Archive with 1 entries (1 files):
- molecules-3472962-supplementary.pdf
